# Supplementary material for: Awareness and Use of Low-Sodium Salt Substitutes and Its Impact on 24-h Urinary Sodium and Potassium Excretion in China—A Cross-Sectional Study
Source: Nutrients. 2023 Jun 30;15(13):3000. doi: 10.3390/nu15133000 (PMC10346169; doi:10.3390/nu15133000)
Supplement: Supplementary file 1 [file nutrients-15-03000-s001.zip]

Archive with 1 entries (1 files):
- nutrients-2470108-supplementary.pdf
